# Supplementary material for: Effect of Tremella fuciformis and Different Hydrocolloids on the Quality Characteristics of Wheat Noodles
Source: Foods. 2022 Aug 29;11(17):2617. doi: 10.3390/foods11172617 (PMC9455474; doi:10.3390/foods11172617)
Supplement: Supplementary file 1 [file foods-11-02617-s001.zip]

Archive with 1 entries (1 files):
- foods-1877190-Supplementary materials.pdf
